# Supplementary material for: Soil type recognition as improved by genetic algorithm-based variable selection using near infrared spectroscopy and partial least squares discriminant analysis
Source: Sci Rep. 2015 Jun 18;5:10930. doi: 10.1038/srep10930 (PMC4650675; doi:10.1038/srep10930)
Supplement: Supplementary Dataset 1 [file srep10930-s2.xls]

## Sheet: Suppl infor _ 230 sample
Sample #	Site name	longitude	latitude	classification
1	Gongzhuling	124.73	43.93	Chernozems
2	Gongzhuling	124.82	43.78	Phaeozems
3	Gongzhuling	124.68	44.07	Phaeozems
4	Gongzhuling	124.69	43.95	Chernozems
5	Gongzhuling	125.07	43.75	Phaeozems
6	Gongzhuling	125.06	43.68	Phaeozems
7	Gongzhuling	124.39	43.95	Phaeozems
8	Gongzhuling	124.79	43.48	Phaeozems
9	Gongzhuling	124.99	43.58	Phaeozems
10	Gongzhuling	124.95	43.63	Phaeozems
11	Gongzhuling	125	43.87	Phaeozems
12	Gongzhuling	124.46	44.04	Chernozems
13	Gongzhuling	124.57	43.87	Phaeozems
14	Gongzhuling	124.89	43.7	Chernozems
15	Gongzhuling	124.9	43.74	Chernozems
16	Gongzhuling	124.84	43.86	Chernozems
17	Gongzhuling	124.77	44	Chernozems
18	Gongzhuling	124.66	43.76	Chernozems
19	Gongzhuling	124.98	43.71	Phaeozems
20	Gongzhuling	124.7	44.02	Chernozems
21	Gongzhuling	124.89	43.8	Chernozems
22	Gongzhuling	124.91	43.92	Chernozems
23	Gongzhuling	124.98	43.81	Phaeozems
24	Gongzhuling	124.75	43.95	Chernozems
25	Gongzhuling	124.93	43.52	Phaeozems
26	Gongzhuling	125.03	43.7	Phaeozems
27	Gongzhuling	125.01	43.88	Chernozems
28	Gongzhuling	124.09	43.97	Chernozems
29	Gongzhuling	124.41	43.81	Chernozems
30	Gongzhuling	125.21	43.68	Phaeozems
31	Gongzhuling	125.03	43.78	Phaeozems
32	Gongzhuling	124.12	43.82	Chernozems
33	Gongzhuling	124.63	44.09	Chernozems
34	Gongzhuling	124.61	44.01	Chernozems
35	Gongzhuling	124.78	43.87	Chernozems
36	Gongzhuling	124.81	43.52	Phaeozems
37	Gongzhuling	124.84	43.76	Chernozems
38	Gongzhuling	124.58	43.9	Chernozems
39	Gongzhuling	124.76	44.01	Chernozems
40	Gongzhuling	124.87	43.83	Chernozems
41	Gongzhuling	124.95	43.74	Phaeozems
42	Gongzhuling	124.91	43.85	Chernozems
43	Gongzhuling	124.82	43.37	Chernozems
44	Gongzhuling	124.33	43.89	Chernozems
45	Gongzhuling	125.16	43.66	Phaeozems
46	Gongzhuling	124.1	43.94	Chernozems
47	Gongzhuling	124.89	43.97	Chernozems
48	Gongzhuling	124.85	43.98	Chernozems
49	Dunhua	128.12	43.39	Albic Luvisols
50	Dunhua	128.11	43.39	Albic Luvisols
51	Dunhua	128.09	43.29	Albic Luvisols
52	Dunhua	128.46	43.29	Albic Luvisols
53	Dunhua	128.91	43.52	Albic Luvisols
54	Dunhua	128.05	43.49	Albic Luvisols
55	Dunhua	128.07	43.59	Albic Luvisols
56	Dunhua	128.07	43.56	Albic Luvisols
57	Dunhua	128.03	43.51	Albic Luvisols
58	Dunhua	128.27	43.4	Albic Luvisols
59	Dunhua	128.07	43.44	Albic Luvisols
60	Dunhua	128.04	43.4	Albic Luvisols
61	Dunhua	128.59	43.7	Albic Luvisols
62	Dunhua	128.79	43.47	Albic Luvisols
63	Dunhua	128.98	43.49	Albic Luvisols
64	Dunhua	128.99	43.27	Albic Luvisols
65	Dunhua	128.17	43.75	Albic Luvisols
66	Dunhua	127.96	43.36	Albic Luvisols
67	Dunhua	128.15	43.41	Albic Luvisols
68	Dunhua	128.51	43.4	Albic Luvisols
69	Dunhua	128.1	43.59	Albic Luvisols
70	Dunhua	127.99	43.55	Albic Luvisols
71	Dunhua	127.95	43.53	Albic Luvisols
72	Dunhua	128.05	43.39	Albic Luvisols
73	Dunhua	128.48	43.27	Albic Luvisols
74	Dunhua	128.32	43.48	Albic Luvisols
75	Dunhua	128.43	43.56	Albic Luvisols
76	Yushu	126.75	44.89	Albic Luvisols
77	Yushu	126.77	45.02	Phaeozems
78	Yushu	126.69	45.09	Phaeozems
79	Yushu	126.44	45.03	Phaeozems
80	Yushu	126.28	44.99	Phaeozems
81	Yushu	126.43	44.95	Phaeozems
82	Yushu	126.52	44.81	Phaeozems
83	Yushu	126.54	44.72	Phaeozems
84	Yushu	126.24	44.76	Phaeozems
85	Yushu	126.25	44.86	Phaeozems
86	Yushu	126.4	44.84	Phaeozems
87	Yushu	126.38	45.1	Phaeozems
88	Yushu	126.21	44.78	Phaeozems
89	Yushu	126.32	44.8	Phaeozems
90	Yushu	126.16	44.86	Phaeozems
91	Yushu	126.52	44.99	Phaeozems
92	Yushu	126.86	44.95	Albic Luvisols
93	Yushu	126.86	45.02	Albic Luvisols
94	Yushu	126.74	44.91	Albic Luvisols
95	Yushu	126.83	44.85	Albic Luvisols
96	Yushu	126.96	44.97	Albic Luvisols
97	Yushu	126.71	44.87	Phaeozems
98	Yushu	126.45	44.9	Phaeozems
99	Yushu	126.68	45.08	Phaeozems
100	Yushu	126.79	44.67	Albic Luvisols
101	Yushu	126.83	45.01	Phaeozems
102	Yushu	126.35	45.06	Phaeozems
103	Yushu	126.23	44.93	Phaeozems
104	Yushu	126.54	44.61	Phaeozems
105	Yushu	126.16	44.87	Phaeozems
106	Yushu	126.29	44.92	Phaeozems
107	Yushu	126.41	44.79	Phaeozems
108	Yushu	126.61	45.01	Phaeozems
109	Yushu	126.48	44.94	Phaeozems
110	Yushu	126.34	44.7	Phaeozems
111	Yushu	126.88	44.62	Albic Luvisols
112	Yushu	126.59	45.12	Phaeozems
113	Yushu	126.93	44.72	Albic Luvisols
114	Fuxin	121.53	42.29	Eutric Cambisols
115	Fuxin	121.66	42.13	Eutric Cambisols
116	Fuxin	121.09	42.05	Eutric Cambisols
117	Fuxin	121.42	42.04	Eutric Cambisols
118	Fuxin	121.16	42.08	Eutric Cambisols
119	Fuxin	121.32	42.15	Eutric Cambisols
120	Fuxin	121.35	42.2	Eutric Cambisols
121	Fuxin	121.19	42.22	Eutric Cambisols
122	Fuxin	121.33	42.23	Eutric Cambisols
123	Fuxin	121.65	42.3	Eutric Cambisols
124	Fuxin	121.25	42.26	Eutric Cambisols
125	Fuxin	121.19	42.32	Eutric Cambisols
126	Fuxin	121.42	42.36	Eutric Cambisols
127	Fuxin	121.33	42.38	Eutric Cambisols
128	Fuxin	121.39	42.42	Eutric Cambisols
129	Fuxin	122.05	42.12	Eutric Cambisols
130	Fuxin	121.76	42.14	Eutric Cambisols
131	Fuxin	121.89	42.35	Eutric Cambisols
132	Fuxin	121.81	42.34	Eutric Cambisols
133	Fuxin	122.16	42.33	Eutric Cambisols
134	Fuxin	122.02	42.32	Eutric Cambisols
135	Fuxin	121.89	42.27	Eutric Cambisols
136	Fuxin	122.09	42.2	Eutric Cambisols
137	Fuxin	122.32	42.17	Eutric Cambisols
138	Fuxin	121.73	42.39	Eutric Cambisols
139	Fuxin	121.55	41.9	Eutric Cambisols
140	Fuxin	121.07	41.98	Haplic Luvisols
141	Fuxin	121.36	41.86	Eutric Cambisols
142	Fuxin	121.46	41.9	Eutric Cambisols
143	Fuxin	121.94	42.05	Haplic Luvisols
144	Fuxin	121.94	41.93	Haplic Luvisols
145	Fuxin	121.85	41.88	Haplic Luvisols
146	Fuxin	121.35	41.94	Eutric Cambisols
147	Fuxin	121.7	41.87	Haplic Luvisols
148	Fuxin	121.47	42.25	Eutric Cambisols
149	Fuxin	121.54	42.06	Eutric Cambisols
150	Fuxin	121.17	42.13	Eutric Cambisols
151	Fuxin	121.19	42.17	Eutric Cambisols
152	Fuxin	121.36	42.11	Eutric Cambisols
153	Fuxin	121.47	42.22	Eutric Cambisols
154	Fuxin	121.59	42.22	Eutric Cambisols
155	Fuxin	121.6	42.35	Eutric Cambisols
156	Fuxin	121.52	42.37	Eutric Cambisols
157	Fuxin	121.74	42.08	Eutric Cambisols
158	Fuxin	122.02	42.13	Eutric Cambisols
159	Fuxin	121.95	42.43	Eutric Cambisols
160	Fuxin	122.1	42.35	Eutric Cambisols
161	Fuxin	122.24	42.24	Eutric Cambisols
162	Fuxin	122.26	42.17	Eutric Cambisols
163	Fuxin	122.13	42.07	Eutric Cambisols
164	Fuxin	121.36	41.89	Haplic Luvisols
165	Fuxin	121.86	41.95	Haplic Luvisols
166	Changtu	123.71	42.94	Haplic Luvisols
167	Changtu	124.13	42.95	Haplic Luvisols
168	Changtu	123.73	42.69	Haplic Luvisols
169	Changtu	124.08	43.2	Haplic Luvisols
170	Changtu	124.31	42.98	Haplic Luvisols
171	Changtu	124.13	42.84	Haplic Luvisols
172	Changtu	124.17	42.83	Haplic Luvisols
173	Changtu	124.28	42.97	Haplic Luvisols
174	Changtu	124.33	42.95	Haplic Luvisols
175	Changtu	124.4	42.96	Haplic Luvisols
176	Changtu	124.21	42.89	Haplic Luvisols
177	Changtu	124.18	43.01	Haplic Luvisols
178	Changtu	124.23	43.04	Haplic Luvisols
179	Changtu	124.08	42.68	Haplic Luvisols
180	Changtu	124.25	43.2	Haplic Luvisols
181	Changtu	123.79	42.82	Haplic Luvisols
182	Changtu	124.18	42.76	Haplic Luvisols
183	Changtu	124.12	43.03	Haplic Luvisols
184	Changtu	124.07	42.96	Haplic Luvisols
185	Changtu	124.12	42.92	Haplic Luvisols
186	Changtu	123.74	42.62	Haplic Luvisols
187	Changtu	123.9	42.75	Haplic Luvisols
188	Changtu	123.89	42.72	Haplic Luvisols
189	Changtu	123.95	42.77	Haplic Luvisols
190	Changtu	124	42.81	Haplic Luvisols
191	Changtu	123.86	43.15	Haplic Luvisols
192	Changtu	123.8	43.01	Haplic Luvisols
193	Changtu	124.05	43.07	Haplic Luvisols
194	Changtu	124.18	43.15	Haplic Luvisols
195	Changtu	123.83	43.27	Haplic Luvisols
196	Changtu	123.87	43.14	Haplic Luvisols
197	Changtu	123.83	43.04	Haplic Luvisols
198	Changtu	123.91	43.07	Haplic Luvisols
199	Changtu	123.95	42.86	Haplic Luvisols
200	Changtu	123.94	42.92	Haplic Luvisols
201	Changtu	123.88	42.86	Haplic Luvisols
202	Changtu	123.73	42.81	Haplic Luvisols
203	Changtu	123.71	42.78	Haplic Luvisols
204	Changtu	123.79	42.69	Haplic Luvisols
205	Changtu	123.68	42.74	Haplic Luvisols
206	Changtu	123.79	42.57	Haplic Luvisols
207	Changtu	123.93	42.82	Haplic Luvisols
208	Changtu	124.03	42.99	Haplic Luvisols
209	Changtu	123.84	42.71	Haplic Luvisols
210	Changtu	123.76	42.99	Haplic Luvisols
211	Changtu	124.37	43.09	Haplic Luvisols
212	Changtu	124.23	42.96	Haplic Luvisols
213	Changtu	124.32	42.93	Haplic Luvisols
214	Changtu	123.96	42.8	Haplic Luvisols
215	Changtu	124.05	42.94	Haplic Luvisols
216	Changtu	124.04	43.03	Haplic Luvisols
217	Changtu	123.82	43.06	Haplic Luvisols
218	Changtu	124.22	43.21	Haplic Luvisols
219	Changtu	124.01	43	Haplic Luvisols
220	Changtu	123.96	43.08	Haplic Luvisols
221	Changtu	124.28	43.06	Haplic Luvisols
222	Changtu	123.97	42.98	Haplic Luvisols
223	Changtu	123.91	42.94	Haplic Luvisols
224	Changtu	123.75	42.88	Haplic Luvisols
225	Changtu	123.69	42.74	Haplic Luvisols
226	Changtu	123.78	42.65	Haplic Luvisols
227	Changtu	124.04	42.72	Haplic Luvisols
228	Changtu	123.89	42.84	Haplic Luvisols
229	Changtu	123.77	42.95	Haplic Luvisols
230	Changtu	124.01	43	Haplic Luvisols
